# Supplementary material for: Genome-Wide In Silico Analysis of 1-Aminocyclopropane-1-carboxylate oxidase (ACO) Gene Family in Rice (Oryza sativa L.)
Source: Plants (Basel). 2024 Dec 13;13(24):3490. doi: 10.3390/plants13243490 (PMC11728468; doi:10.3390/plants13243490)
Supplement: Supplementary file 1 [file plants-13-03490-s001.zip]

Archive with 2 entries (2 files):
- File S1.pdf
- plants-3298207-supplementary tables.xlsx
