# Supplementary material for: Genome-Wide In Silico Analysis of 1-Aminocyclopropane-1-carboxylate oxidase (ACO) Gene Family in Rice (Oryza sativa L.)
Source: Plants (Basel). 2024 Dec 13;13(24):3490. doi: 10.3390/plants13243490 (PMC11728468; doi:10.3390/plants13243490)
Supplement: Supplementary file 1 [file plants-13-03490-s001.zip › plants-3298207-supplementary tables.xlsx]

## Sheet: Table S1
Supplementary Table S1. The evolutionary constraint (Ka/Ks) between each syntenic gene pair
Gene 1	Gene 2	Ka	Ks	Ka/Ks	Species
OsACO6	HORVU.MOREX.r3.1HG0021960 (HvACO5a)	0.0714131	0.211284	0.337996	H.vulgare
OsACO3	HORVU.MOREX.r3.5HG0485780 (HvACO3)	0.206469	0.435756	0.473818
OsACO2	HORVU.MOREX.r3.5HG0485780 (HvACO3)	0.081376	0.189753	0.428852
OsACO3	HORVU.MOREX.r3.6HG0618640 (HvACO2a)	0.0706774	0.32561	0.217062
OsACO2	HORVU.MOREX.r3.6HG0618640 (HvACO2a)	0.196994	0.448104	0.439616
OsACO6	Zm00001d024843_T001 (ZmACO31)	0.125926	0.281221	0.447782	Z.mays
OsACO4	Zm00001d004718_T001	0.105706	0.385874	0.27394
OsACO3	Zm00001d052136_T001 (ZmACO20)	0.098588	0.235518	0.418601
OsACO2	Zm00001d052136_T001 (ZmACO20)	0.218919	0.465421	0.470367
OsACO3	Zm00001d018211_T001 (ZmACO35)	0.0755695	0.183816	0.411115
OsACO2	Zm00001d018211_T001 (ZmACO35)	0.195397	0.404774	0.482732
OsACO3	Zm00001d020686_T001 (ZmACO2)	0.200716	0.441059	0.455078
OsACO2	Zm00001d020686_T001 (ZmACO2)	0.0783642	0.296904	0.263938
OsACO2	OsACO3	0.201427	0.447643	0.449974	O.sativa

## Sheet: Table S2
Supplementary Table S2. Secondary structure of OsACO proteins.
Gene Name	Percentage（%）				Distribution of Secondary Structure Elements
	Alpha helix	Extended helix	Random coil	Extended strand
OsACO1	38.82	16.46	5.59	39.13
OsACO2	36.65	16.77	5.9	40.68
OsACO3	39.88	16.2	5.61	38.32
OsACO4	36.89	17.8	7.12	38.19
OsACO5	34.09	16.88	6.17	42.86
OsACO6	32.48	21.66	10.19	35.67
OsACO7	37.5	16.67	5.45	40.38

## Sheet: Table S3
Supplementary Table S3. The sequences of conserved motifs in OsACO proteins
No.	Motif sequence	Sites	Width	Domain	Short name	Description of Domain
1	FFGTKVSHYPPCPRPDLVDGLRAHTDAGGIILLFQDDRVGGLQLLKGGEW	7	50	PF03171	2OG-FeII_Oxy	2-oxoglutarate (2OG) and Fe(II)-dependent oxygenase superfamily
2	IVVNLGDQLEVJSNGRYKSVMHRVLAQRDGNRMSIASFYNPGSDAVISPA	6	50	PF03171	2OG-FeII_Oxy	2-oxoglutarate (2OG) and Fe(II)-dependent oxygenase superfamily
3	ERPAAMAQLDDACEEWGFFZJLNHGIPTELMDEVEKVTKDHY	6	42	PF14226	DIOX_N	This is the highly conserved N-terminal region of proteins with 2-oxoglutarate/Fe(II)-dependent dioxygenase activity.
4	DWPDLPPEYRETMKEYAAELETLAERLLDLLCENLGLEKGY	7	41	Not Found	Not Found	Not Found
5	YPKFVFGDYMDLYVRHKFEAKEPRFEAVK	6	29	Not Found	Not Found	Not Found
6	GEAAAKVEDMDWESTFFVRHD	7	21	Not Found	Not Found	Not Found
7	FPVIDMSKLDG	6	11	Not Found	Not Found	Not Found
8	VDVPPMRH	7	8	Not Found	Not Found	Not Found
9	RVREQRFLEFASKTL	3	15	Not Found	Not Found	Not Found
10	MRRAFTGDGRH	3	11	Not Found	Not Found	Not Found

## Sheet: Table S4
Supplementary Table S4. Predicted cis-regulatory elements in the promoter regions of OsACO genes
ID	Element	Related	Details
OsACO1	O2-site	development_related	cis-acting regulatory element involved in zein metabolism regulation
	ARE	environmental_stress	cis-acting regulatory element essential for the anaerobic induction
	TATC-box	hormone_responsive	cis-acting element involved in gibberellin-responsiveness
	G-box	light_responsive	cis-acting regulatory element involved in light responsiveness
	G-box	light_responsive	cis-acting regulatory element involved in light responsiveness
	G-box	light_responsive	cis-acting regulatory element involved in light responsiveness
	G-box	light_responsive	cis-acting regulatory element involved in light responsiveness
	G-box	light_responsive	cis-acting regulatory element involved in light responsiveness
	A-box	development_related	cis-acting regulatory element
	A-box	development_related	cis-acting regulatory element
	A-box	development_related	cis-acting regulatory element
	A-box	development_related	cis-acting regulatory element
	TGACG-motif	hormone_responsive	cis-acting regulatory element involved in the MeJA-responsiveness
	TGACG-motif	hormone_responsive	cis-acting regulatory element involved in the MeJA-responsiveness
	TGACG-motif	hormone_responsive	cis-acting regulatory element involved in the MeJA-responsiveness
	TC-rich repeats	environmental_stress	cis-acting element involved in defense and stress responsiveness
	ABRE	hormone_responsive	cis-acting element involved in the abscisic acid responsiveness
	ABRE	hormone_responsive	cis-acting element involved in the abscisic acid responsiveness
	ABRE	hormone_responsive	cis-acting element involved in the abscisic acid responsiveness
	ABRE	hormone_responsive	cis-acting element involved in the abscisic acid responsiveness
	ABRE	hormone_responsive	cis-acting element involved in the abscisic acid responsiveness
	ABRE	hormone_responsive	cis-acting element involved in the abscisic acid responsiveness
	ABRE	hormone_responsive	cis-acting element involved in the abscisic acid responsiveness
	CCAAT-box	environmental_stress	MYBHv1 binding site
	TCT-motif	light_responsive	part of a light responsive element
	LTR	environmental_stress	cis-acting element involved in low-temperature responsiveness
	LTR	environmental_stress	cis-acting element involved in low-temperature responsiveness
	GC-motif	environmental_stress	enhancer-like element involved in anoxic specific inducibility
	GT1-motif	light_responsive	light responsive element
	ACA-motif	light_responsive	part of gapA in (gapA-CMA1) involved with light responsiveness
	Sp1	light_responsive	light responsive element
	Sp1	light_responsive	light responsive element
	CAT-box	development_related	cis-acting regulatory element related to meristem expression
	CAT-box	development_related	cis-acting regulatory element related to meristem expression
	GTGGC-motif	light_responsive	part of a light responsive element
	I-box	light_responsive	part of a light responsive element
	Box 4	light_responsive	part of a conserved DNA module involved in light responsiveness
	Box 4	light_responsive	part of a conserved DNA module involved in light responsiveness
	ATC-motif	light_responsive	part of a conserved DNA module involved in light responsiveness
	4cl-CMA1b	light_responsive	light responsive element
	CGTCA-motif	hormone_responsive	cis-acting regulatory element involved in the MeJA-responsiveness
	CGTCA-motif	hormone_responsive	cis-acting regulatory element involved in the MeJA-responsiveness
	CGTCA-motif	hormone_responsive	cis-acting regulatory element involved in the MeJA-responsiveness
OsACO2	TGACG-motif	hormone_responsive	cis-acting regulatory element involved in the MeJA-responsiveness
	TGACG-motif	hormone_responsive	cis-acting regulatory element involved in the MeJA-responsiveness
	GATA-motif	light_responsive	part of a light responsive element
	GATA-motif	light_responsive	part of a light responsive element
	CGTCA-motif	hormone_responsive	cis-acting regulatory element involved in the MeJA-responsiveness
	CGTCA-motif	hormone_responsive	cis-acting regulatory element involved in the MeJA-responsiveness
	ABRE	hormone_responsive	cis-acting element involved in the abscisic acid responsiveness
	3-AF1 binding site	light_responsive	light responsive element
	CCAAT-box	environmental_stress	MYBHv1 binding site
	ACE	light_responsive	cis-acting element involved in light responsiveness
	Sp1	light_responsive	light responsive element
	ATCT-motif	light_responsive	part of a conserved DNA module involved in light responsiveness
	P-box	hormone_responsive	gibberellin-responsive element
	O2-site	development_related	cis-acting regulatory element involved in zein metabolism regulation
	MBS	environmental_stress	MYB binding site involved in drought-inducibility
	Box 4	light_responsive	part of a conserved DNA module involved in light responsiveness
	Box 4	light_responsive	part of a conserved DNA module involved in light responsiveness
	ARE	environmental_stress	cis-acting regulatory element essential for the anaerobic induction
	ARE	environmental_stress	cis-acting regulatory element essential for the anaerobic induction
	MRE	hormone_responsive	MYB binding site involved in light responsiveness
	A-box	development_related	cis-acting regulatory element
	A-box	development_related	cis-acting regulatory element
	G-box	light_responsive	cis-acting regulatory element involved in light responsiveness
	G-box	light_responsive	cis-acting regulatory element involved in light responsiveness
	G-box	light_responsive	cis-acting regulatory element involved in light responsiveness
	G-box	light_responsive	cis-acting regulatory element involved in light responsiveness
OsACO3	GT1-motif	light_responsive	light responsive element
	GT1-motif	light_responsive	light responsive element
	GT1-motif	light_responsive	light responsive element
	G-box	light_responsive	cis-acting regulatory element involved in light responsiveness
	G-box	light_responsive	cis-acting regulatory element involved in light responsiveness
	G-box	light_responsive	cis-acting regulatory element involved in light responsiveness
	G-box	light_responsive	cis-acting regulatory element involved in light responsiveness
	A-box	development_related	cis-acting regulatory element
	A-box	development_related	cis-acting regulatory element
	A-box	development_related	cis-acting regulatory element
	AuxRR-core	hormone_responsive	cis-acting regulatory element involved in auxin responsiveness
	ABRE	hormone_responsive	cis-acting element involved in the abscisic acid responsiveness
	ABRE	hormone_responsive	cis-acting element involved in the abscisic acid responsiveness
	ABRE	hormone_responsive	cis-acting element involved in the abscisic acid responsiveness
	ABRE	hormone_responsive	cis-acting element involved in the abscisic acid responsiveness
	ABRE	hormone_responsive	cis-acting element involved in the abscisic acid responsiveness
	ABRE	hormone_responsive	cis-acting element involved in the abscisic acid responsiveness
	ABRE	hormone_responsive	cis-acting element involved in the abscisic acid responsiveness
	CGTCA-motif	hormone_responsive	cis-acting regulatory element involved in the MeJA-responsiveness
	CGTCA-motif	hormone_responsive	cis-acting regulatory element involved in the MeJA-responsiveness
	CGTCA-motif	hormone_responsive	cis-acting regulatory element involved in the MeJA-responsiveness
	CGTCA-motif	hormone_responsive	cis-acting regulatory element involved in the MeJA-responsiveness
	CGTCA-motif	hormone_responsive	cis-acting regulatory element involved in the MeJA-responsiveness
	CGTCA-motif	hormone_responsive	cis-acting regulatory element involved in the MeJA-responsiveness
	CGTCA-motif	hormone_responsive	cis-acting regulatory element involved in the MeJA-responsiveness
	CGTCA-motif	hormone_responsive	cis-acting regulatory element involved in the MeJA-responsiveness
	CGTCA-motif	hormone_responsive	cis-acting regulatory element involved in the MeJA-responsiveness
	CGTCA-motif	hormone_responsive	cis-acting regulatory element involved in the MeJA-responsiveness
	MBS	environmental_stress	MYB binding site involved in drought-inducibility
	MBS	environmental_stress	MYB binding site involved in drought-inducibility
	MBS	environmental_stress	MYB binding site involved in drought-inducibility
	MRE	hormone_responsive	MYB binding site involved in light responsiveness
	TGACG-motif	hormone_responsive	cis-acting regulatory element involved in the MeJA-responsiveness
	TGACG-motif	hormone_responsive	cis-acting regulatory element involved in the MeJA-responsiveness
	TGACG-motif	hormone_responsive	cis-acting regulatory element involved in the MeJA-responsiveness
	TGACG-motif	hormone_responsive	cis-acting regulatory element involved in the MeJA-responsiveness
	TGACG-motif	hormone_responsive	cis-acting regulatory element involved in the MeJA-responsiveness
	TGACG-motif	hormone_responsive	cis-acting regulatory element involved in the MeJA-responsiveness
	TGACG-motif	hormone_responsive	cis-acting regulatory element involved in the MeJA-responsiveness
	TGACG-motif	hormone_responsive	cis-acting regulatory element involved in the MeJA-responsiveness
	TGACG-motif	hormone_responsive	cis-acting regulatory element involved in the MeJA-responsiveness
	TGACG-motif	hormone_responsive	cis-acting regulatory element involved in the MeJA-responsiveness
	CCAAT-box	environmental_stress	MYBHv1 binding site
	CCAAT-box	environmental_stress	MYBHv1 binding site
	RY-element	development_related	cis-acting regulatory element involved in seed-specific regulation
	TATC-box	hormone_responsive	cis-acting element involved in gibberellin-responsiveness
	TATC-box	hormone_responsive	cis-acting element involved in gibberellin-responsiveness
	I-box	light_responsive	part of a light responsive element
	I-box	light_responsive	part of a light responsive element
	ARE	environmental_stress	cis-acting regulatory element essential for the anaerobic induction
	ARE	environmental_stress	cis-acting regulatory element essential for the anaerobic induction
	ARE	environmental_stress	cis-acting regulatory element essential for the anaerobic induction
	ARE	environmental_stress	cis-acting regulatory element essential for the anaerobic induction
	ARE	environmental_stress	cis-acting regulatory element essential for the anaerobic induction
	G-box	light_responsive	cis-acting regulatory element involved in light responsiveness
	G-box	light_responsive	cis-acting regulatory element involved in light responsiveness
	G-box	light_responsive	cis-acting regulatory element involved in light responsiveness
	G-box	light_responsive	cis-acting regulatory element involved in light responsiveness
	G-box	light_responsive	cis-acting regulatory element involved in light responsiveness
	TCT-motif	light_responsive	part of a light responsive element
	TCT-motif	light_responsive	part of a light responsive element
	TCT-motif	light_responsive	part of a light responsive element
	TCT-motif	light_responsive	part of a light responsive element
	TGA-element	hormone_responsive	auxin-responsive element
	TGA-element	hormone_responsive	auxin-responsive element
	Box III	development_related	protein binding site
	Box 4	light_responsive	part of a conserved DNA module involved in light responsiveness
	Box 4	light_responsive	part of a conserved DNA module involved in light responsiveness
	Box 4	light_responsive	part of a conserved DNA module involved in light responsiveness
	Box 4	light_responsive	part of a conserved DNA module involved in light responsiveness
	GATA-motif	light_responsive	part of a light responsive element
	GATA-motif	light_responsive	part of a light responsive element
OsACO4	ATC-motif	light_responsive	part of a conserved DNA module involved in light responsiveness
	Gap-box	light_responsive	part of a light responsive element
	L-box	light_responsive	part of a light responsive element
	I-box	light_responsive	part of a light responsive element
	I-box	light_responsive	part of a light responsive element
	Box 4	light_responsive	part of a conserved DNA module involved in light responsiveness
	Box 4	light_responsive	part of a conserved DNA module involved in light responsiveness
	chs-CMA1a	light_responsive	part of a light responsive element
	ACE	light_responsive	cis-acting element involved in light responsiveness
	GATA-motif	light_responsive	part of a light responsive element
	CGTCA-motif	hormone_responsive	cis-acting regulatory element involved in the MeJA-responsiveness
	CGTCA-motif	hormone_responsive	cis-acting regulatory element involved in the MeJA-responsiveness
	CGTCA-motif	hormone_responsive	cis-acting regulatory element involved in the MeJA-responsiveness
	TGA-element	hormone_responsive	auxin-responsive element
	A-box	development_related	cis-acting regulatory element
	G-box	light_responsive	cis-acting regulatory element involved in light responsiveness
	G-box	light_responsive	cis-acting regulatory element involved in light responsiveness
	ARE	environmental_stress	cis-acting regulatory element essential for the anaerobic induction
	ARE	environmental_stress	cis-acting regulatory element essential for the anaerobic induction
	ARE	environmental_stress	cis-acting regulatory element essential for the anaerobic induction
	ARE	environmental_stress	cis-acting regulatory element essential for the anaerobic induction
	ARE	environmental_stress	cis-acting regulatory element essential for the anaerobic induction
	G-box	light_responsive	cis-acting regulatory element involved in light responsiveness
	GT1-motif	light_responsive	light responsive element
	GT1-motif	light_responsive	light responsive element
	GT1-motif	light_responsive	light responsive element
	GT1-motif	light_responsive	light responsive element
	GT1-motif	light_responsive	light responsive element
	GT1-motif	light_responsive	light responsive element
	Sp1	light_responsive	light responsive element
	TCA-element	hormone_responsive	cis-acting element involved in salicylic acid responsiveness
	TC-rich repeats	environmental_stress	cis-acting element involved in defense and stress responsiveness
	TC-rich repeats	environmental_stress	cis-acting element involved in defense and stress responsiveness
	ABRE	hormone_responsive	cis-acting element involved in the abscisic acid responsiveness
	ABRE	hormone_responsive	cis-acting element involved in the abscisic acid responsiveness
	ABRE	hormone_responsive	cis-acting element involved in the abscisic acid responsiveness
	TGACG-motif	hormone_responsive	cis-acting regulatory element involved in the MeJA-responsiveness
	TGACG-motif	hormone_responsive	cis-acting regulatory element involved in the MeJA-responsiveness
	TGACG-motif	hormone_responsive	cis-acting regulatory element involved in the MeJA-responsiveness
	Box II	light_responsive	part of a light responsive element
	GCN4_motif	development_related	cis-regulatory element involved in endosperm expression
	TCT-motif	light_responsive	part of a light responsive element
	TCT-motif	light_responsive	part of a light responsive element
OsACO5	G-box	light_responsive	cis-acting regulatory element involved in light responsiveness
	G-box	light_responsive	cis-acting regulatory element involved in light responsiveness
	G-box	light_responsive	cis-acting regulatory element involved in light responsiveness
	G-box	light_responsive	cis-acting regulatory element involved in light responsiveness
	ARE	environmental_stress	cis-acting regulatory element essential for the anaerobic induction
	MBSI	environmental_stress	MYB binding site involved in flavonoid biosynthetic genes regulation
	Box III	development_related	protein binding site
	G-box	light_responsive	cis-acting regulatory element involved in light responsiveness
	G-box	light_responsive	cis-acting regulatory element involved in light responsiveness
	G-box	light_responsive	cis-acting regulatory element involved in light responsiveness
	Box 4	light_responsive	part of a conserved DNA module involved in light responsiveness
	Box 4	light_responsive	part of a conserved DNA module involved in light responsiveness
	Box 4	light_responsive	part of a conserved DNA module involved in light responsiveness
	Box 4	light_responsive	part of a conserved DNA module involved in light responsiveness
	O2-site	development_related	cis-acting regulatory element involved in zein metabolism regulation
	MBS	environmental_stress	MYB binding site involved in drought-inducibility
	MBS	environmental_stress	MYB binding site involved in drought-inducibility
	ACA-motif	light_responsive	part of gapA in (gapA-CMA1) involved with light responsiveness
	AT1-motif	light_responsive	part of a light responsive module
	TCA-element	hormone_responsive	cis-acting element involved in salicylic acid responsiveness
	TCA-element	hormone_responsive	cis-acting element involved in salicylic acid responsiveness
	CAT-box	development_related	cis-acting regulatory element related to meristem expression
	60K protein	development_related	60K protein binding site
	TC-rich repeats	environmental_stress	cis-acting element involved in defense and stress responsiveness
	GATA-motif	light_responsive	part of a light responsive element
	CGTCA-motif	hormone_responsive	cis-acting regulatory element involved in the MeJA-responsiveness
	ABRE	hormone_responsive	cis-acting element involved in the abscisic acid responsiveness
	ABRE	hormone_responsive	cis-acting element involved in the abscisic acid responsiveness
	ABRE	hormone_responsive	cis-acting element involved in the abscisic acid responsiveness
	ABRE	hormone_responsive	cis-acting element involved in the abscisic acid responsiveness
	ABRE	hormone_responsive	cis-acting element involved in the abscisic acid responsiveness
	TGACG-motif	hormone_responsive	cis-acting regulatory element involved in the MeJA-responsiveness
	AE-box	light_responsive	part of a module for light response
	AuxRR-core	hormone_responsive	cis-acting regulatory element involved in auxin responsiveness
	RY-element	development_related	cis-acting regulatory element involved in seed-specific regulation
	RY-element	development_related	cis-acting regulatory element involved in seed-specific regulation
	RY-element	development_related	cis-acting regulatory element involved in seed-specific regulation
	TCT-motif	light_responsive	part of a light responsive element
	TCT-motif	light_responsive	part of a light responsive element
OsACO6	G-box	light_responsive	cis-acting regulatory element involved in light responsiveness
	ARE	environmental_stress	cis-acting regulatory element essential for the anaerobic induction
	ARE	environmental_stress	cis-acting regulatory element essential for the anaerobic induction
	ARE	environmental_stress	cis-acting regulatory element essential for the anaerobic induction
	G-box	light_responsive	cis-acting regulatory element involved in light responsiveness
	G-box	light_responsive	cis-acting regulatory element involved in light responsiveness
	A-box	development_related	cis-acting regulatory element
	MBS	environmental_stress	MYB binding site involved in drought-inducibility
	O2-site	development_related	cis-acting regulatory element involved in zein metabolism regulation
	Box 4	light_responsive	part of a conserved DNA module involved in light responsiveness
	Box II -like sequence	development_related	cis-acting regulatory element
	TCA-element	hormone_responsive	cis-acting element involved in salicylic acid responsiveness
	TCA-element	hormone_responsive	cis-acting element involved in salicylic acid responsiveness
	GA-motif	light_responsive	part of a light responsive element
	ACE	light_responsive	cis-acting element involved in light responsiveness
	AT-rich sequence	development_related	element for maximal elicitor-mediated activation (2copies)
	GT1-motif	light_responsive	light responsive element
	GT1-motif	light_responsive	light responsive element
	GT1-motif	light_responsive	light responsive element
	ACA-motif	light_responsive	part of gapA in (gapA-CMA1) involved with light responsiveness
	TCT-motif	light_responsive	part of a light responsive element
	CCAAT-box	environmental_stress	MYBHv1 binding site
	TGACG-motif	hormone_responsive	cis-acting regulatory element involved in the MeJA-responsiveness
	CGTCA-motif	hormone_responsive	cis-acting regulatory element involved in the MeJA-responsiveness
	ABRE	hormone_responsive	cis-acting element involved in the abscisic acid responsiveness
OsACO7	AE-box	light_responsive	part of a module for light response
	TGACG-motif	hormone_responsive	cis-acting regulatory element involved in the MeJA-responsiveness
	TGACG-motif	hormone_responsive	cis-acting regulatory element involved in the MeJA-responsiveness
	TGACG-motif	hormone_responsive	cis-acting regulatory element involved in the MeJA-responsiveness
	TGACG-motif	hormone_responsive	cis-acting regulatory element involved in the MeJA-responsiveness
	TGACG-motif	hormone_responsive	cis-acting regulatory element involved in the MeJA-responsiveness
	ABRE	hormone_responsive	cis-acting element involved in the abscisic acid responsiveness
	CCAAT-box	environmental_stress	MYBHv1 binding site
	LTR	environmental_stress	cis-acting element involved in low-temperature responsiveness
	GT1-motif	light_responsive	light responsive element
	GT1-motif	light_responsive	light responsive element
	GT1-motif	light_responsive	light responsive element
	TCA-element	hormone_responsive	cis-acting element involved in salicylic acid responsiveness
	CAT-box	development_related	cis-acting regulatory element related to meristem expression
	CAT-box	development_related	cis-acting regulatory element related to meristem expression
	MRE	hormone_responsive	MYB binding site involved in light responsiveness
	ARE	environmental_stress	cis-acting regulatory element essential for the anaerobic induction
	ARE	environmental_stress	cis-acting regulatory element essential for the anaerobic induction
	ARE	environmental_stress	cis-acting regulatory element essential for the anaerobic induction
	ARE	environmental_stress	cis-acting regulatory element essential for the anaerobic induction
	G-box	light_responsive	cis-acting regulatory element involved in light responsiveness
	G-box	light_responsive	cis-acting regulatory element involved in light responsiveness
	A-box	development_related	cis-acting regulatory element
	A-box	development_related	cis-acting regulatory element
	A-box	development_related	cis-acting regulatory element
	GATA-motif	light_responsive	part of a light responsive element
	CGTCA-motif	hormone_responsive	cis-acting regulatory element involved in the MeJA-responsiveness
	CGTCA-motif	hormone_responsive	cis-acting regulatory element involved in the MeJA-responsiveness
	CGTCA-motif	hormone_responsive	cis-acting regulatory element involved in the MeJA-responsiveness
	CGTCA-motif	hormone_responsive	cis-acting regulatory element involved in the MeJA-responsiveness
	CGTCA-motif	hormone_responsive	cis-acting regulatory element involved in the MeJA-responsiveness
	I-box	light_responsive	part of a light responsive element
	MBS	environmental_stress	MYB binding site involved in drought-inducibility
	Box 4	light_responsive	part of a conserved DNA module involved in light responsiveness
	Box 4	light_responsive	part of a conserved DNA module involved in light responsiveness
	Box 4	light_responsive	part of a conserved DNA module involved in light responsiveness
	Box 4	light_responsive	part of a conserved DNA module involved in light responsiveness
	ATC-motif	light_responsive	part of a conserved DNA module involved in light responsiveness
	MBSI	environmental_stress	MYB binding site involved in flavonoid biosynthetic genes regulation

## Sheet: Table S5
Supplementary Table S5. Predicted miRNA targeting OsACO mRNAs.
miRNA_Acc.	Target_Acc.	Expectation	Target_start	Target_end	miRNA_aligned_fragment	Inhibition
osa-miR812p	OsACO3	0.5	1366	1389	GACGGACGAUUAAAGUUGGGCAUG	Cleavage
osa-miR812f	OsACO3	1	1365	1388	ACGGAUGAUUAAAGUUGGACACGG	Cleavage
osa-miR812g	OsACO3	1	1368	1391	AAGACGGAUGAUUAAAGUUGGACA	Cleavage
osa-miR812h	OsACO3	1	1368	1391	AAGACGGAUGAUUAAAGUUGGACA	Cleavage
osa-miR812i	OsACO3	1	1368	1391	AAGACGGAUGAUUAAAGUUGGACA	Cleavage
osa-miR812j	OsACO3	1	1368	1391	AAGACGGAUGAUUAAAGUUGGACA	Cleavage
osa-miR818a	OsACO6	1	384	405	AAUCCCUUAUAUUAUGGGACGG	Cleavage
osa-miR818b	OsACO6	1	384	405	AAUCCCUUAUAUUAUGGGACGG	Cleavage
osa-miR818c	OsACO6	1	384	405	AAUCCCUUAUAUUAUGGGACGG	Cleavage
osa-miR818d	OsACO6	1	384	405	AAUCCCUUAUAUUAUGGGACGG	Cleavage
osa-miR818e	OsACO6	1	384	405	AAUCCCUUAUAUUAUGGGACGG	Cleavage
osa-miR1436	OsACO6	2	377	397	ACAUUAUGGGACGGAGGGAGU	Cleavage
osa-miR812n-5p	OsACO3	2	1522	1545	AAGUGCAGCCAUGAGUUUCCGUGC	Cleavage
osa-miR812k	OsACO3	2.5	1365	1388	ACGAACGGUUAAAGUUGGACGCGG	Cleavage
osa-miR812l	OsACO3	2.5	1365	1388	ACGAACGGUUAAAGUUGGACGCGG	Cleavage
osa-miR812m	OsACO3	2.5	1365	1388	ACGAACGGUUAAAGUUGGACGCGG	Cleavage
osa-miR812v	OsACO3	2.5	1335	1358	AUGGCUGCACUUAAAAUGGGACGG	Cleavage
osa-miR3979-3p	OsACO3	3	2861	2880	CUUCGGGGGAGGAGAGAAGC	Cleavage
osa-miR531a	OsACO4	3	2054	2077	CUCGCCGGGGCUGCGUGCCGCCAU	Cleavage
osa-miR531b	OsACO4	3	2058	2077	CUCGCCGGGGCUGCGUGCCG	Cleavage
osa-miR531c	OsACO4	3	2054	2077	CUCGCCGGGGCUGCGUGCCGCCAU	Cleavage
osa-miR5809	OsACO5	3	1200	1219	UCGUCGCCGGCGACCACAGC	Cleavage
osa-miR812a	OsACO3	3	1369	1389	GACGGACGGUUAAACGUUGGAC	Cleavage
osa-miR812b	OsACO3	3	1369	1389	GACGGACGGUUAAACGUUGGAC	Cleavage
osa-miR812c	OsACO3	3	1369	1389	GACGGACGGUUAAACGUUGGAC	Cleavage
osa-miR812d	OsACO3	3	1369	1389	GACGGACGGUUAAACGUUGGAC	Cleavage
osa-miR812e	OsACO3	3	1369	1389	GACGGACGGUUAAACGUUGGAC	Cleavage

## Sheet: Table S6
Supplementary Table S6. Putative amino acid modifications of OsACOs in rice.
Modification	ID	Position	FPR	Peptide	Score	Note
S-nitrosylation (SNO)	AtACO2	168	0	KVSNYPP C PKPEMIK	4.14	Experimentally validated, Hu et al., 2015
	AtACO4	165	0	KVSNYPP C PNPDLVK	4.12	Experimentally validated, Hu et al., 2015
	SlACO4h	172	0	WEYVPEV C REAVMEW	4.14	Experimentally validated, Liu et al., 2023
	OsACO1	31	0.7845	MEQLDDA C ENWGFFE	0.001	Predicted by pCysMod
		80	0.0003	SKTLKEG C DDVNKAE	0.213	Predicted by pCysMod
		138	0.0054	ERLLDLL C ENLGLEK	0.019	Predicted by pCysMod
		171	0	KVSSYPP C PRPDLVE	3.671	Predicted by pCysMod
	OsACO2	31	0.8339	MGLLRDA C ESWGFFE	0.001	Predicted by pCysMod
		80	0.0003	SKTLKEG C DDVNKAE	0.213	Predicted by pCysMod
		138	0.0054	ERLLDLL C ENLGLEK	0.019	Predicted by pCysMod
		171	0	KVSSYPP C PRPDLVK	3.692	Predicted by pCysMod
	OsACO3	31	0.5631	MEVIRDA C ENWGFFE	0.001	Predicted by pCysMod
		63	0.0789	SKAHYAN C REEKFKE	0.002	Predicted by pCysMod
		137	0	ERVLDLL C ENLGLEK	2.44	Predicted by pCysMod
		169	0	KVSSYPP C PRPDLVD	3.071	Predicted by pCysMod
	OsACO4	52	0.0001	LERVKKV C SDIYKLR	0.286	Predicted by pCysMod
		170	0	KVSHYPP C PRPELVD	2.013	Predicted by pCysMod
	OsACO5	29	0.1607	MAQIDNG C EEWGFFQ	0.001	Predicted by pCysMod
		54	0	LDRVKKV C LESYRLR	4.13	Predicted by pCysMod
		171	0.0001	KVSHYPP C PRPDLIT	0.302	Predicted by pCysMod
	OsACO6	94	0.0001	KVSHYPP C PRPDLIT	0.302	Predicted by pCysMod
	OsACO7	29	0.0592	MAQLHEA C KDWGFFW	0.002	Predicted by pCysMod
		142	0.9719	LAELLAG C ISTNLGL	0.001	Predicted by pCysMod
		174	0.0007	KFAMYPP C PRPDLVW	0.115	Predicted by pCysMod
S-sulfhydration (SSH)	SlACO1	60	0.0911	TKGHYKK C MEQRFKE	0.235	Experimentally validated, Jia et al., 2018
	SlACO2	60	0.1268	TKGHYKK C MEQRFKE	0.198	Experimentally validated, Jia et al., 2018
	AtACO2	63	0.0222	TKDHYKT C QEQKFND	0.381	Experimentally validated, Aroca et al., 2017
	AtACO4	60	0.036	TKEHYKK C MEERFKE	0.334	Experimentally validated, Aroca et al., 2017
	OsACO1	31	0.8868	MEQLDDA C ENWGFFE	0.002	Predicted by pCysMod
		80	0.0686	SKTLKEG C DDVNKAE	0.268	Predicted by pCysMod
		138	0.4821	ERLLDLL C ENLGLEK	0.049	Predicted by pCysMod
		171	0.4009	KVSSYPP C PRPDLVE	0.068	Predicted by pCysMod
	OsACO2	31	0.7986	MGLLRDA C ESWGFFE	0.007	Predicted by pCysMod
		80	0.0686	SKTLKEG C DDVNKAE	0.268	Predicted by pCysMod
		138	0.4821	ERLLDLL C ENLGLEK	0.049	Predicted by pCysMod
		171	0.2904	KVSSYPP C PRPDLVK	0.103	Predicted by pCysMod
	OsACO3	31	0.3844	MEVIRDA C ENWGFFE	0.073	Predicted by pCysMod
		63	0.0665	SKAHYAN C REEKFKE	0.27	Predicted by pCysMod
		137	0.1594	ERVLDLL C ENLGLEK	0.171	Predicted by pCysMod
		169	0.2972	KVSSYPP C PRPDLVD	0.1	Predicted by pCysMod
	OsACO4	52	0.159	LERVKKV C SDIYKLR	0.171	Predicted by pCysMod
		170	0.1803	KVSHYPP C PRPELVD	0.157	Predicted by pCysMod
	OsACO5	29	0.2372	MAQIDNG C EEWGFFQ	0.126	Predicted by pCysMod
		54	0.0383	LDRVKKV C LESYRLR	0.327	Predicted by pCysMod
		171	0.2836	KVSHYPP C PRPDLIT	0.107	Predicted by pCysMod
	OsACO6	94	0.2836	KVSHYPP C PRPDLIT	0.107	Predicted by pCysMod
	OsACO7	29	0.0148	MAQLHEA C KDWGFFW	0.414	Predicted by pCysMod
		142	0.5253	LAELLAG C ISTNLGL	0.04	Predicted by pCysMod
		174	0.3485	KFAMYPP C PRPDLVW	0.084	Predicted by pCysMod

## Sheet: Table S7
Supplementary Table S7. Primers used for RT-qPCR.
Primer name	Forward primer(5'-3')	Reverse primer(5'-3')	Gene ID
OsACO1	CGTGAATAAGGCGGAGAAGC	TCGCAGAGCAGGTCCAGTAG	LOC_Os09g27820
OsACO2	TGGACGAGGTGGAGAAGATG	AGGTGGCGGACGAAGAAGGT	LOC_Os09g27750
OsACO3	GTGGAGCGGGTGAGCAA	GTGGCGGACGAAGAAGGT	LOC_Os02g53180
OsACO4	GGGTTTGAGGAGTGGG	CGCAGCTTGTAGATGTCA	LOC_Os11g08380
OsACO5	CATCAACTGCAAGCTTACAT	CAATGTCTAAATGCAGAAGC	LOC_Os05g05680
OsACO6	TTTTAATCGGGCTGTAGGTA	TTAATTCGTCGTCGTAATCG	LOC_Os05g05670
OsACO7	GACTGGGGCTTCTTCTG	TGCTCGTCGTAATGGC	LOC_Os01g39860
OsUBQ	CTGCTGCTGTTCTTGGGTTCA	TCATTATAGTTCTTCCATGCTGCTC	LOC_Os01g22490
